# Supplementary material for: Population structure of Environmental and Clinical Legionella pneumophila isolates in Catalonia
Source: Sci Rep. 2018 Apr 19;8:6241. doi: 10.1038/s41598-018-24708-1 (PMC5908911; doi:10.1038/s41598-018-24708-1)
Supplement: Supplementary file 2 — Table S2 [file 41598_2018_24708_MOESM2_ESM.xlsx]

## Sheet: Hoja1
Title:Population structure of Environmental and Clinical Legionella pneumophila isolates in Catalonia
Authors: Sara Quero, Noemí Párraga-Niño, Irene Barrabeig, Maria Rosa Sala, M Luisa Pedro-Botet, Eduard Monsó, Mireia Jané, Miquel Sabrià, Marian Garcia-Núñez
Table S2. Phenom distribution according to the clinical and environmental groups. The value of the phenons indicate the number of isolates identified in each group.
PHENONS (ST-Mab subgroup)	Clinical	Clinical CA	Clinical HA	Clinical Unknown	Environmental	Environmental CT	Environmental HOSP	Environmental Hotel	Environmental WDS	Others	Unknown	TOTAL
1012-Knoxville	1	1										1
1106-Benidorm	1		1		1		1					2
110-Benidorm	1	1										1
110-NS1					1	1						1
1119-OLDA	1	1			2	1				1		3
1204-OLDA					1	1						1
1324-NS1					1				1			1
1326-NS1	2		2									2
1362-NS1	1		1									1
143-OLDA	1	1										1
146-Camperdown					1	1						1
146-Knoxville	3	2		1								3
1573-Knoxville	1	1										1
1574-France/Allentown	1	1										1
1577-Knoxville	1	1										1
1578-Knoxville	1	1										1
1579-Philadelphia	1	1										1
1580-Benidorm	1	1										1
1580-Knoxville	1	1										1
1581-Knoxville	2	2										2
1583-France/Allentown	1	1										1
1584-Benidorm	1		1									1
1585-NS1	1		1									1
1586-Bellingham	3	1	2		1	1						4
1593-Philadelphia	1	1										1
1594-Bellingham					1	1						1
1594-Benidorm					1	1						1
15-Benidorm	1	1										1
1684-NS1					1					1		1
1685-NS1					1	1						1
1686-Knoxville					1	1						1
16-Benidorm					2			2				2
173-Knoxville	1	1										1
1776-OLDA					1	1						1
181-Benidorm	2	2			5	5						7
181-OLDA					2		2					2
1829-Oxford					1	1						1
1830-Bellingham					2	1					1	2
1831-Oxford					1	1						1
1832-Bellingham					1	1						1
1833-Heysham					2	1					1	2
1834-Knoxville					1				1			1
1836-NS1					1		1					1
1837-NS1					1		1					1
1838-Knoxville					1	1						1
1839-NS1					1	1						1
1840-NS1					1	1						1
1841-OLDA					1	1						1
1842-Bellingham					1						1	1
187-NS1	3		3									3
18-Knoxville					1					1		1
18-Philadelphia	1	1										1
1916-NS1					1						1	1
1921-Knoxville					1	1						1
193-Philadelphia	1	1										1
193-sg. 4P/10	1		1									1
1-Camperdown					1	1						1
1-OLDA	8	3	5		26	11	5		4	1	5	34
1-Oxford					10	7	1				2	10
1-Philadelphia	2		2									2
2012-NS1					2	2						2
2013-NS1					1	1						1
2067-Bellingham					1	1						1
2068-NS1					1					1		1
20-France/Allentown					1				1			1
20-Knoxville	1	1			1						1	2
2141-Bellingham					1	1						1
2179-ns1					1		1					1
23-France/Allentown	3	3										3
23-Knoxville	1	1			1				1			2
23-Philadelphia	10	8	1	1	1					1		11
242-NS1					3	3						3
284-OLDA	3	1	2		16	5	9			1	1	19
284-Oxford					5	4					1	5
284-Oxford/OLDA					1	1						1
284-Philadelphia					1	1						1
328-NS1	1		1									1
337-NS1					1		1					1
356-Bellingham					2	2						2
363-Bellingham					1	1						1
363-Heysham					1	1						1
37-Knoxville					2	2						2
37-Philadelphia	11	10	1		3	3						14
392-Bellingham					1						1	1
42-Benidorm	7	1	4	2	5	2			3			12
42-France/Allentown	1	1										1
42-Knoxville					1	1						1
436-Philadelphia	2	1	1									2
44-France/Allentown	4	3		1								4
462-Benidorm	1	1										1
484-Knoxville	2	2										2
484-Oxford					1	1						1
48-Bellingham	2		2									2
48-Bellingham					1		1					1
62-Knoxville	1	1										1
62-Philadelphia					1			1				1
637-OLDA					1	1						1
65-Benidorm	1	1										1
706-France/Allentown	1	1										1
728-NS1					2	1	1					2
736-OLDA	1	1										1
75-France/Allentown	2	2										2
780-OLDA					1	1						1
7-OLDA					1	1						1
7-Oxford					2	1					1	2
813-NS1					1		1					1
828-Heysham					1	1						1
84-Knoxville	1	1										1
87-NS1					6		5		1			6
898-Benidorm					1	1						1
8-Knoxville	1	1			1			1				2
8-OLDA	1	1										1
92-Knoxville	3	3										3
96-Benidorm					1	1						1
9-Heysham					1					1		1
Indetermined Phenon
1-					1	1						1
1586-					1		1					1
181-	1		1									1
284-					1	1						1
